# Supplementary material for: CryoRhodopsins: A comprehensive characterization of a group of microbial rhodopsins from cold environments
Source: Sci Adv. 2025 Jul 4;11(27):eadv1015. doi: 10.1126/sciadv.adv1015 (PMC12227055; doi:10.1126/sciadv.adv1015)
Supplement: Supplementary file 2 — Data S1 [file sciadv.adv1015_data_s1.zip]

Archive with 1 entries (1 files):
- adv1015_data_s1.xlsx
