# Supplementary material for: CryoRhodopsins: A comprehensive characterization of a group of microbial rhodopsins from cold environments
Source: Sci Adv. 2025 Jul 4;11(27):eadv1015. doi: 10.1126/sciadv.adv1015 (PMC12227055; doi:10.1126/sciadv.adv1015)
Supplement: Supplementary file 2 — Data S1 [file sciadv.adv1015_data_s1.zip › adv1015_data_s1.xlsx]

## Sheet: Sheet1
>UPI00119668B1 status=active
MTDMISAPWEASLTQAEHSLIFYFLALTGSALLFGLARTWLTRGEVGARYRTAVVARSGIMIVATLSYVFMVLAFTSGYDHVGSLWVPNSEAIMTIAPRYVEWSIAVPLLSIELLSVATLSGVSARRTRLAAVAGAFLMIFTGFLGAVVIGDGRSVGSLIIWGAISTVFWIITAVILIRAIRHSLPQLTPEAAALLKTATIFLMSGWAVYPLAYLIQILFAGGLWTTSIHIILCTADIVVKLGFCGLIHRIAKLRTAEDVRAGVDIHTEAIWISSVKQSDAGIPTVVYLPEGETIHQRRPKPSDSNATASSSARQWTDDFPPTDL
>UPI001313EB8F status=active
MNTTIVAPWTATLTESQYMLTQYFLVIAALALFAGFVRTWTTRGEVGARYRPAVVARLSLMGVAFLGYVYMVINFRYGYDLTAAGYVPNELAINAMATRYMDWSLTVPLLTVELLAVCTVVGAAARRVRIWAVAGAFLMIFTGYLGAVVIGGGTSLLALVVWGGISCAFWIATMLLLIREVRRSLPELTTESATLLRSATFVLLGGWFIYPVMFMIPLLGSGGAFTTAMQIGYCIADIFVKVVFCGLIHRVAKLRTAEDVRSGLDVHHEAIWISSVKQSDAGLPREVYLDDGSTVHHRRPQPPLSSAVPTAPTKMPGYIEP
>UPI001558EBE7 status=active
MTASAPWLASLSQPQYLITLYFLVVAGLALIAGFARSVATRSEVGSRFRPAVVARLAVTGVASVSYILLVMTFLSGYSLVGGEYVPNQGAVLVFALRYMDWSVTVPMLTLELLAVCSVVGSGLRRTQVLAAASAFAMIFCGFLGAIVIDEGQSQAQLLIWGGISCVFWIVTNVVLIQSVRRSLPTLTPLAASWMRSATILMLSGWVVYPLVYLIQVFGSGGGWATTMQVSLCVADVLVKIGFGTLIHRVAKLRTAEDVRAGDDVHPESIWISSVKQSDAGQPSEVYLAEGASVHQRHARPPRSSAVPVERAATDDEEL
>UPI001558615C status=active
MTASAPWLSPLSQPQYLITLYFLVVAGLALLAGFARSVATRSEVGSRFRPAVVARLVVTGVASVSYVFLVMAFLSGYSLVGGEYVPTDGAVLVFALRYMDWSVTVPMLALELLAVCTVVGSGLRRTQVLAAASAFAMIFCGFLGAIVIDEGQSQAQLLIWGGISCVFWIVTNVVLIQSVRRSLPTLTPQAASWMRSATILMLSGWVVYPLVYLIQVFGSGGGWATTMQVSLCVADVLVKIGFGTLIHRVAKLRTAEDVRAGDDVHPESIWISSVKQSDAGQPSEVYLAEGASVHQRHARPPMSSAVPVERSASDDEEL
>UPI00141BDFF9 status=active
MAATIVAPWTATLTEAQYLLTQYFLVLAGLALFAGFVRTWMTQGEVGARYRSAVVARLSVMGVAFLSYVYMLINLRLGYDLTVSGYVPNELAINAMVPRFMEWSLTVPLLSVELLTVCTLVGTAARRTRIAAMGGGFLMIFTGFLGAVVIGGGTSLTALLVCGSLCAVFWIFTMSVLIRQVRRSLPQLTVESADLLRSATIVLLSGWFMYPVMFMIPMLGSGGAWTTAMQIGYSVADIFVKVIFCGLVHRVAKLRTAEDVRSGLDVHPEAIWISSIKQSDAGLPREVFLDDASTVHHRRPRPPLSSAVAAAPTKMPGYTET
>WBM79723.1 bacteriorhodopsin [Cryobacterium breve]
MSVRSLAAPWEAALSPAQYQLICYFVGMGALCFFVGFLRAWVTRGEVGARYRTAVIARLGIMSAMFLSYLVLLSGLLFGYTREGAEFVPNGLALLTFGVRYVEWSVAVPLVVIELLAVCVVLGGAARRIRLIAMAGGFFMVFLAYLGAIVASGGTDAAALVGWGIAAGVFWLATTALLAIVVRRSLPALTVDSAALLRSATILLLSSWVLYPIVYALPLVGSGGTLVVVMQVMLTVADIVAKIWFGGVLHRVAKLRTAEDVRAGRDVHPEAIWISSVKQSDAGKPREVYLAAGAAVHLRRPQPPTSTAAPTSQPELFADPQPELFADLET
>UPI00217E3F4E status=active
MLIANLEPPWTVGLTAGEHQLVVYVLVVAVLAFTAGLIRSWVTRNEVGSRYRTAVTARIGMLAVALLTYLLLTATFFAAYDPVDAGWMPNGSAIDVFAARYMGWTVSVPLLTMELLAVCGIAGSVSRRSRAIALVSSGAMIFCGFLGAIVIDDGTGMLPFVLWALAGVAFGAVAVAVLLRAVRESRAVLTPEAQALLTRATLVLLTGWVVYPIVYFLPLFGASGVLTTVIMIVLTATDVTVKLGFANRIHRVAKLRTAEDVRAGVDVHPESIWISSVKQSDAGLPREINLATGAAIHERRPRPPISTATASPEPDSTDF
>UPI00106BD7F0 status=active
MLVRSLAAPWEAGLSPAQYQLICYFVGMGALCFFVGFLRAWVTRGEVGARYRTAVVARLGIMSAMFLSYLVLLSGLLFGYTREGAEFVPNGLALLTFGVRYVEWSVAVPLVVIELLAVCVVLGGVARRIRLIAMAGGFFMVFLAYLGAIVASGGTDAAALVGWGIAAGVFWLATTALLASVVRRSLPVLTVDSAALLRSATILLLSSWAVYPIVYAMPLVGSGGTLVVVMQIMLTVADIVAKIWFGGVLHRVAKLRTAEDVRAGRDVHPEAIWISSVKQSDAGKPREVYLAAGAAVHVRRPQPPTSTAAPTSQPELFADPQPELFADLEP
>UPI002102A245 status=active
MTPAQHTLTSYFLVIAALALSVGIVRTTMTMGEVGPRYRTAAIARLGVLTVAFLSYLLLVINFQFGYELTDAGYVPTATSITTFLPRYMEWTVSVPLLTIELLAVCALVGERLRRTRVIAATGALLMIFAGFLGLVIGEGEDQGQLIIWGAVSCVFWILTNVVLIRAVRASLPQLTPAAAQLLRTATILLLSGWIIYPAVYTVQIFAFGGQWTTTMQVALSLADVIVKLGFGGLVHRIAKLRTAEDVRAGVDIHAESIWISSEKVSDAGKPSEVFLAEGAAIHQRREPQTFHSVASPAAVDDSATNSVDPE
>UPI001FAB2C84 status=active
MSVRSLAAPWEAALSPAQFQLICYFVGIGALCFFVGFLRAWVTRGEVGARYRTAVVARLGIMSAMFVSYVVLLGGLLFGYTRVAGEFVPNDVALLTFGVRYVEWSVAVPLVVIELLAVCVVLGGVARRIRLVAMTGGFLMVFLAYLGAIVASGGTDAAALVGWGIVAGVFWLATTALLAIVVRRSLPALTVESAALLRSATILLLSSWAVYPIVYAMPLVGSGGTLVVVMQVMLTLADIVAKIWFGGALHRVAKLRTAEDVRAGRDVHPEAIWISSVKHSDAGKPREVYLAAGAAVHVRRPQPPTSTAAPTAQPELFADPQPEVFADLEP
>MGYP000379615093 FL=1
MIDQIGGPWTATLTASQYLLTLYFVAVAGLALLAGLVRTWITQGEVGSRYRSATVARLTVAAVAIASYLGIILAFRTGYRATGTGFEAGAGSMLVFALRYMDWSITVPLLTMELLSVCVLAGATARRTGVTAMAGAILMIFTGFLGAFILGGTSRPSMMLLWGGVSGVFWIITTVILIRAVRVSLPRLTPESAVLLRNATVGLLTGWVVYPIVYLIQVFTGGGGWATVIQISLCAADVAIKIGFGELVHRVAKLRTAEDVRAGDDVHPESIWISSVKQSDAGIARAVYLATDAVGHIRRPRPPSNFAVAAEPELELEPQNDPADEDR
>MGYP000294109438 CR=1 FL=1
MMIAASTAPWNATLSQPQYLLSLYFLVIAGLALFAGFLRTWTTRNEVGSRYRSAVVARLSVMIVASLSYFFIVVEFLRGYDVAGEGHRPNTEAILAFAPRYMDWSITVPLLTVELLAVCTIIGAAARRTQWLAGGGAFLMIFTGFLGAFVIGGGEDTTQLVLWGSISCVFWIFTTVVLIRSVQASTAHLTAESASLLRQAATLLLGGWAVYPLIFLIQIFAFGGGWTTTMQIALCVTDVMVKIGFGSLIHRVAKLRTAEDVRAGDDVHPESIWISSVKQSDAGAAREVYLAEGAMIHPRRGRPPSAGAVAAAGTAEDDLSGLDD
>MGYP001416540063 CR=1 FL=1
MAIHLAAVPAVVAPWNVELSEAQHTLILYVLTVGLLAFVAGFIRAGVTIREVGARYRTAVLARLGVLSSACLAYVAVIIEFHRGYDLVGDAWVPNNGAINTFALRYAEWTVSVPLITVEVLAVCALAGVTVRRTRYLAMGGAFLMVFSGFVGAVIVGGGEDLLQLRVWGAISGVFWVLTNVILWRAATNSARSLTPEAALLLRNAVLLLLAGWAVYPLVYSIQTFAWGGVWTTTMQVGLTVADVLLKLAFAGVIHRVAKLRTAEDVRAGDDVHPEAIWISSVKQSDAGAPREVYLADEGMVHRRRARPPLSEAVPMTTYPDPDDQ
>MGYP001788607017 FL=1
MHRIDSAHWSLMILASTAPWNATLGRPEYLLTLYFLVIAALALFAGFLRSWTTRNEVGPRYRSAVVARLGVTIVASLSYLLIVIEFFRGYDATGAGYRPNDEAILAFAPRFMDWSITVPLLTVELLAVCVAAGAAARRTRWMAGGGAFLMIFTGFLGAFIIGGGEDTAQLVLWGGISCVFWVFTTVVLLRSVRASVVDLTAESATLLRQATALLLGGWAIYPLVYLIQIFAFSGGWTTTMQIALCATDVIVKIGFGGLIHRIAKLRTAEDVRAGEDVHPESIWISSVKQSDAGAAREVYLADGAAIHPRRGRPPSGAAVATTADDEQPDLDG
>MGYP000680395236 FL=0
MIDQIGGPWTATLTASQYLLTLYFVAVAGLALLAGLVRTWITQGEVGSRYRSATVARLTVAAVAIASYLGIILAFRTGYRATGTGFEAGAGSMLVFALRYMDWSITVPLLTMELLSVCVLAGATARRTGVTAMAGAILMIFTGFLGAFILGGTSRPSMMLLWGGVSGVFWIITTVILIRAVRVSLPRLTPESAVLLRNATVGLLTGWVVYPIVYLIQVFTGGGGWATVIQISLCAADVAIKIGFGELVHRVAKLRTAEDVRAGDDVHPESIWISSVKQSDAGIARAVYLATDAVGHIRRPMQRFAE
>MGYP000618470522 CR=1 FL=1
MIDQIGGPWTATLTSSQYLLTLYFVVVAGLALLAGLVRTWITQGEVGSRYRSATVARLTVAAVAIASYLGIILAFRTGYRATGTGFEAGAGSMLVFALRYMDWSITVPLLTMELLSVCVLAGATARRTGVTAMAGAILMIFTGFLGAFILGGTSRPSMMLLWGGVSGVFWIITTVILIRAVRVSLPRLTPESAVLLRNATVGLLTGWVVYPIVYLIQVFTGGGGWATVIQISLCAADVAIKIGFGELVHRVAKLRTAEDVRAGDDVHPESIWISSVKQSDAGIARAVYLATDAVGHIRRPRPPSNFAVAAEPELELEPQNDPADEDR
>MGYP000417944823 CR=1 FL=0
MINQLVGLSTATLSPSQYFLTLSFVVAAGLALLAGFIRACTTGGEVGSRYRTATIARLCVASVACASYVAMLIALHTTYHATAGGFDPDGSAVLVSALRYMGWSITVPLLTAQLLSVCASVGTAARRTCMMAIGSAFLMIFTGFFGMFVFGGPFSTVIMLLWGAISGLFWVITTVVLIRAVRYSLLRLTSESAVLLRGATILLLSGWIVYPVVYLIQAFTGGGGWATAVQIALCVTDVVIKIGFGGLVHRLAKLRTAEDMRVGDDAHPESIWTSSVKQSDTGLARAVYLATDAENHVRRTRPPSATAV
>MGYP000515255633 FL=1
MMIAASTAPWNATLSQPQYLLSLYFLVIAGLTLFAGFLRTWTTRNEVGSRYRSAVVARLSVMIVASLSYFFIVVEFLRGYDVTGEGHRPNTEAILAFAPRYMDWSITVPLLTVELLAVCTVMGAAARRVQWLAGGGAFLMIFTGFLGAFIIGGGEDTAQLVLWGSISCVFWIFTTVVLIRSVRASAVHLTAESASLLRQAAALLLGGWAVYPLIFLIQIFSFGGGWTTTMQIALCVTDVMVKIGFGSLIHRVAKLRTAEDVRAGDDVHPESIWISSVKQSDAGAAREVYLAEGALIHPRRIRPPSAGAVAAAGSAEDDLSGLDD
>MGYP000500514774 FL=1
MMIAASTAPWNATLSQPQYLLSLYFLVIAGLALFAGFLRTWTTRNEVGSRYRSAVVARLSVMIVASLSYFFIVVEFLRGYDVAGEGHRPNTEAILAFAPRYMDWSITVPLLTVELLAVCTIMGAAARRTQWLAGGGAFLMIFTGFLGAFVIGGGEDTAQLVLWGSISCVFWIFTTIVLIRSVQASTAHLTAESASLLRQAATLLLGGWAVYPLIFLIQIFAFGGGWTTTMQIALCVTDVMVKIGFGSLIHRVAKLRTAEDVRAGDDVHPESIWISSVKQSDAGAAREVYLAEGAMIHPRRVRPPSAGAVAAAGTAEDDLSGLDD
>MGYP000016914141 FL=1
MMIAASTAPWNATLSQPQYLLSLYFLVIAGLALFAGFLRTWTTRNEVGSRYRSAVVARLSVMIVASLSYFFIVVEFLRGYDVTGEGHRPNTEAILAFAPRYMDWSITVPLLTVELLAVCTIMGAAARRTQWLAGGGAFLMIFTGFLGAFVIGGGEDTTQLVLWGSISCVFWIFTTIVLIRSVQASTAHLTAESASLLRQAATLLLGGWAVYPLIFLIQIFAFGGGWTTTMQIALCVTDVMVKIGFGSLIHRVAKLRTAEDVRAGDDVHPESIWISSVKQSDAGAAREVYLAEGAMIHPRRGRPPSAGAVAAAGTAEDDLSGLDD
>MGYP000005120209 CR=1 FL=1
MIDQIGGPWTATLTASQYLLTLYFVAVAGLALLAGLVRTWITQGEVGSRYRSATVARLTVAAVAIASYLGIILAFRTGYRATGTGFEAGAGSMLVFALRYMDWSITVPLLTMELLSVCVLAGATARRTGVTAMAGAILMIFTGFLGAFILGGTSRPSMMLLWGGVSGVFWIITTVILIRAVRVSLPRLTPESAVLLRNATLVLLTGWVVYPVVYLIQIFTGGGGWATVIQISLCIADVAIKIGFGELVHRVAKLRTAEDVRAGDDVHPESIWISSVKQSDAGIARAVYLATDAVGHVRRPRPPSTSAVAAEPEQDPADDER
>MGYP000600781656 FL=1
MHRIDSAHWSLMILASTAPWNATLGRPEYLLTLYFLVIAALALFAGFLRSWTTRNEVGPRYRSAVVARLGVTIVASLSYLLIVIEFFRGYDATGAGYRPNDEAILAFAPRFMDWSITVPLLTVELLAVCVAVGAAARRTQWMAGGGAFLMIFTGFLGAFIIGGGEDTAQLVLWGGISCVFWVFTTVVLLRSVRASVVDLTAESATLLRQATALLLGGWAIYPLVYLIQIFAFSGGWTTTMQIALCATDVIVKIGFGGLIHRIAKLRTAEDVRAGEDVHPESIWISSVKQSDAGAAREVYLADGAAIHPRRGRQPSGAAVATTADDEQPDLDG
>tr|A0A7G6Z9A4|A0A7G6Z9A4_9MICO Rhodopsin OS=Glaciihabitans sp. INWT7 OX=2596912 GN=F1C58_10705 PE=3 SV=1
MIHASTAPWNATLTQPEYLLSLYFLVIAGLALFAGFLRTWTTRNEVGSRYRGAVVARLSITIVASLSYVLIVVEFLRGYDVTGNGYRPNAQAILAFAPRFMDWSITVPLLTVELLAVSTLVGATARRTQWLAGGGAFLMIFTGFLGTFIIGGGEDTAQLLLWGGISGVFWIFTSVVLIRSVRVSARDLTTEAAQLLRQATALLLGGWAIYPLVFLIHIFAFGGGWTTTMQVALCATDVVVKIGFGGLVHRIAKLRTAEDVRAGDDVHPESIWISSVKQSDAGAAREVYLSEGAIIHPRRSRPPSNSAVAAVPDPEVLDLDD
>tr|A0A4R8WGZ9|A0A4R8WGZ9_9MICO Rhodopsin OS=Cryobacterium sp. MDB2-A-2 OX=1259182 GN=E3O35_14845 PE=3 SV=1
MLVRSLAAPWEAGLSPAQYQLICYFVGMGALCFFVGFLRAWVTRGEVGARYRTAVVARLGIMSAMFLSYLILLSGLLFGYTREGAEFVPNGLALLTFGVRYVEWSVAVPLVVIELLAVCVVLGGVARRIRLIAMAGGFFMVFLAYLGAIVASGGTDAAALVGWGIAAGVFWLATTALLASVVRRSLPVLTVDSAALLRSATILLLSSWAVYPIVYAMPLVGSGGTLVVVMQIMLTVADIVAKIWFGGVLHRVAKLRTAEDVRAGRDVHPEAIWISSVKQSDAGKPREVYLAAGAAVHVRRPQPPTSTAAPTSQPELFADPQPELFADLEP
>tr|A0A917EVA4|A0A917EVA4_9MICO Rhodopsin OS=Subtercola lobariae OX=1588641 GN=GCM10011399_08690 PE=3 SV=1
MAPWQETLTPAEYQLVFYFLTVAALALFAGFIRSVFTQTEVGSRFRPAVIARLSITAVASLTYLLLIVTFASAYTKTASGYQPGDGAESLWSLRYMEWSVSVPLLTFELLAVCTLVGVGVRRTQFLAGSSAFAMIFAGFLGGVVIDGGTNRTALIVCGLISCVFWVLTNIVLIRAVRRSLPGVTPLAALLMRNATILLLSGWVVYPLVFAIQIWGSGAAWATTMQIALCSADVIVKLGFGTLIQRVAKLRTAEDVRAGDDVHAESIWISSVKQSDAGRPLEVHLAEGAQVHPRHARPPMSAAVPAAAPLEADDGDETDDESGVPQL
>tr|A0A924CVH2|A0A924CVH2_9MICO Bacteriorhodopsin OS=Microbacteriaceae bacterium OX=1873462 GN=H7248_07165 PE=3 SV=1
MIHTIAAPWTASLSPAAYHLTMYFLVVAGLAMVVGLFRALATQSEVSARYRTATIARLGIMAATTVSYLLIVLQFVFGYNLRHGLYVPNDAAIGVMTARYMEWSVAVPLLAVELLAVCGLVGAAVRRTRSLAVFGAFAMIFTGFLGAVIIGGGEDVFQLVFWGIISSVFWLVTTVILVAAVRSSLSALTRESSVLLRNAAILLLGGWAIYPLVYLIQIFAVGGDWTATMQISFSVADVIVKLGFGALIHRVAKLRTAEDVRAGVDIHRESIWISSVKQSDAGKPREVYLADGESVHRRRAQPPMSSAVAGAATAQDDTEY
>tr|A0A924VQ96|A0A924VQ96_9MICO Bacteriorhodopsin OS=Microbacteriaceae bacterium OX=1873462 GN=H7201_09860 PE=3 SV=1
MMIAASTAPWNATLSQPQYLLCLYFLVIAGLALFAGFLRTWTTRNEVGSRYRSAVVARLSVMIVASLSYFFIVVEFLRGYDVTGEGHRPNTEAILAFAPRYMDWSITVPLLTVELLAVCTIMGAAARRTQWLAGGGAFLMIFTGFLGAFVIGGGEDTTQLVLWGSISCVFWIFTTIVLIRRVQASTAHLTAESASLLRQAATLLLGGWAVYPLVFLIQIFAFGGGWTTTMQVALCITDVMVKIGFGSLIHRVAKLRTAEDVRAGDDVHPESIWISSVKQSDAGAAREVYLAEGAMIHPRRVRPPSAGAVAAAGTAEDDLSGLDD
>tr|A0A924VRN9|A0A924VRN9_9MICO Bacteriorhodopsin OS=Microbacteriaceae bacterium OX=1873462 GN=H7201_12280 PE=3 SV=1
MIDPIGGPWTATLTASQYLLTLYFVAVAGLALLAGLVRTWITQGEVGSRYRSATVARLTVAAVAIASYLGIILAFRTGYRATGTGFEAGAGSMLVFALRYMDWSITVPLLTMELLSVCVLAGATARRTGVIAMAGAILMIFTGFLGAFILGGTSRPSMMLLWGGVSGVFWIITTVILIRAVRVSLPRLTPESAVLLRNATVGLLTGWVVYPIVYLIQVFTGGGGWATVIQISLCAADVAIKIGFGELVHRVAKLRTAEDVRAGDDVHPESIWISSVKQSDAGIARAVYLATDAVGHIRRPRPPSNFAVAAEPELELEPQNDPADEDR
>tr|A0A923UA93|A0A923UA93_9MICO Bacteriorhodopsin OS=Microbacteriaceae bacterium OX=1873462 GN=H7279_08570 PE=3 SV=1
MILASTAPWNATLGRPEYLLTLYFLVVAALALFAGFLRTWTTRNEVGPRYRSAVVARLGVTIVASLSYLLIVIEFLRGYDATSAGYRPNDEAILAFAPRFMDWSITVPLLTVELLAVCVAVGAAARRTQWMAGGGAFLMIFTGFLGAFIIGGGEDTAQLVLWGGISCVFWVFTTVVLLRSVRASVVDLTAESARLLRQATALLLGGWAIYPLVYLIQIFAFSGGWTTTMQIALCTTDVIVKIGFGGLIHRIAKLRTAEDVREGEDVHPESIWISSVKQSDAGAAREVYLADGAAIHPRRGRPPSGAAVAATADDEQPDLDG
>tr|A0A924R041|A0A924R041_9MICO Bacteriorhodopsin OS=Microbacteriaceae bacterium OX=1873462 GN=H7146_10765 PE=3 SV=1
MTGSAPWLATLTSSQHMLIFYFLVVTGLALLAGFVRTVASSGEVGARYRSATIARLCVNGIAFLTYVALVLTFHAGYSRVGDNYVPNDLAVNLIALRYTDWSISVPLLAVELIAVCALAGRVMRTQRVIAVGSAFLMIFTGYLGAVVFEDNGKLTHLIFWGSVSVLFWIIANYVLIKVVRASYAKLTPESADLLRSATVILLGGWAIYPIIYVIPLFGAGGGWTTVIQVALCVTDLTIKVGFSGLIHRIAKLRTAEDVRTGNDMHQESIWISSEKKSDAGKPRDVYLADGAAVHRPRTRPPASSAVAAGQDTPLEDFESDR
>tr|A0A4R8VLN5|A0A4R8VLN5_9MICO Rhodopsin OS=Cryobacterium sp. MDB2-B OX=1259183 GN=E3O44_14850 PE=3 SV=1
MSVRSLAAPWEAALSPAQYQLICYFVGIGALCFFVGFLRAWVTRGEVGARYRTAVVARLGIMSAMFVSYVVLLGGLLFGYTRVAGEFVPNDVALLTFGVRYVEWSVAVPLVVIELLAVCVVLGGVARRIRLVAMTGGFLMVFLAYLGAIVASGGTDAAALVGWGIVAGVFWLATTALLAIVVRRSLPALTVESAALLRSATILLLSSWAVYPIVYAMPLVGSGGTLVVVMQVMLTLADIVAKIWFGGALHRVAKLRTAEDVRAGRDVHPEAIWISSVKHSDAGKPREVYLAAGAAVHVRRPQPPTSTAAPTAQPELFADPQPEVFADLEP
>tr|A0A3E0VSC5|A0A3E0VSC5_9MICO Rhodopsin OS=Subtercola boreus OX=120213 GN=B7R22_15520 PE=3 SV=1
MVHTAFEPWTAVLSPPEYLLTLYFLVVAALVLFAGFLRAVFTQREVGARFRPATVARLAVTGAATLSYVIVLTGFMGGYDRVGATYIPNGTAIVAYAARYMDWSVTVPLLTIELMTVVSFTGSAARRGRLIAAASAFLMIFTGFLGAIVMPGESADGGTSSLLLWGAISCVFWIVTTVVLIRAVRASFGTLTPASATLLRNATILLLSGWAVYPLVYLIQIFGDGGAWATAMQVILCSADAVVKIGFGTLIHRVAKLRTAEDVRAGDDVHPESIWISSVKQSDAGVPREVYLADGSTVHERRSKPPTASAVAAEPPPEVTGMADLLPPGP
>tr|A0A3E0W809|A0A3E0W809_9MICO Rhodopsin OS=Subtercola boreus OX=120213 GN=B7R25_14810 PE=3 SV=1
MAFTSFTPWSASLSQPEYLLTLYFIVVAALALLTGFFRTLVTQREVGAHFRPATVARLAVTAVATVSYAVILVGFLNGYDRVGALYVPNDGAIISFALRYMDWSITVPLLTIELMAVVTFTGARIRRARFIAAGAALLMIFTGFLGAIIVPSEVGAVGGDATAGLLLWGGISCVFWIVTNVVLIRAVRASFDELTPASAQLLRTATVLLLSGWALYPIVYIIQVFGNGGAWATAMQITLCVADVVVKIGFGTLIHRVAKLRTAEDVRAGRDVHPESIWISSVKQSDAGLAREVYLAEGAAVHARRARPPMGAAVPAAPQPADEGSESSSDD
>tr|A0A3E0W2Z2|A0A3E0W2Z2_9MICO Rhodopsin OS=Subtercola boreus OX=120213 GN=B7R21_01950 PE=3 SV=1
MVHTAFEPWTAVLSGPEYLLTLYFLVVAALVLFAGFLRAVFTQREVGARFRPATVARLAVTGVATLSYVIVLMGFVGGYDRVGASYLPNGTAIVAYAARYMDWSVTVPLLTIELMAVVAFTGSVARRGRLIAAASAFLMIFTGFLGAIIMPGGSADGGASSLLLWGAISCVFWIVTTVVLIRAVRASFSTLTPASSALLRNATILLLSGWAVYPLVYLIQILGDGGAWATTMQVTLCFADAVVKIGFGTLIHRVAKLRTAEDVRAGDDMHPESIWISSVKQSDAGVPREVYLADGSAVHERRSKPPMASAVAGEPPQEVTGMADLLPPGP
>tr|A0A3E0VLV3|A0A3E0VLV3_9MICO Rhodopsin OS=Subtercola boreus OX=120213 GN=B7R54_12135 PE=3 SV=1
MTASAPWLATLSQPQYLLTLYFLVVAGLALLAGFARSVTTRSEVGSRFRPAVVARLTVTGVAFVSYLLLITTFLSSYTLTGDTYVPNGNAVMMFALRYTDWSVTVPLLTFELLAVCSVVGPALRRTQLIVGASSFAMIFSGFLGAIVIDEGQSQAQLLIWGGISGVFWIITNVLLIRCVRRSLPSLTTQAASWMRSATILMLSGWVVYPLVYLIQVFGDGGGWATTMQVSLCVADVLVKIGFGTLIHRVAKLRTAEDVRAGDDVHPESIWISSVKQSDAGQPNEVYLAEGASVHPRHARPPMSSAVPFERSEIDDDDL
>tr|A0A4T2CD69|A0A4T2CD69_9MICO Rhodopsin OS=Subtercola vilae OX=2056433 GN=D4765_01930 PE=3 SV=1
MITAVAPWSATLTSSEYLLTLYFLAVAALALFAGFVRAWLTRGEVGSRYRPAVIARICITAIATVSYIALVVSFVTGYDKTPAGYVPNDGAIFGFAARYMDWSLNVPLLSVELLAVCAAVGAVARQARLVAAASAFLMIFTGFLGAFIIGGGTDTAQLIVWGAVSCVFWFVTIVVLVRGVLASREGLTPEANRLLRRAATLLLSGWVVYPVVYLIQIFGDGGGWAATMQIALCVADVTIKIGFGTLIHRVAKLRTAEDVRAGDDVHPESIWISSVKQSDAGVPREVYLAAGASIHERRVRPPTGSAVASPLPDDREN
>tr|A0A4T2BXG2|A0A4T2BXG2_9MICO Rhodopsin OS=Subtercola vilae OX=2056433 GN=D4765_09905 PE=3 SV=1
MNLIPPWTATLTTAEFQLTLYFFVLAGLALLAGFMRSIVTQAEVGSRFRPAVVARLSITGIAFVSYIGLLLTLLLSYTHSGGAYSPTDSTVSLFALRYSDWSVTVPLLTFELLAVCTFTGAHLRRTQLMAGGFSFLMIFCGFMGAIIVDGGENRVSTLLWGGISVVFWIATNIVLIGAVQKSLPNVTPRAAVLLKNAAIVLLSGWVIYPIVFLIQIFGDGGAWATTMQIALCVADVVVKLGFGTLIHRVAKLRTAEDVRAGDDVHPESIWISSEKLSDAGQPLEVHLAKGAEVHPRHSRPPTSTAVPTVQDPEVVGDL
>UFS59673.1 bacteriorhodopsin [Subtercola sp. AK-R2A1-2]
MRLTNVSVPWGATLSNAEHQLIFYFLVVAALAFVAGFIRTYITRNEVGSRYRTAVSARLGMLGVALLAYILIIVAFLLGYDSTAGGWVPNDGAINIFSTRYIEWTVSVPLLTIELLAVCATLGVQARRNTAIAVTATGAMIFCGFLGAIVIDNGTNTGAFILWAVISCVFWVIANVVLIRAVRQSLPTLTPESHTMLKSAAIVLLAGWVVYPIVYFLPLFGASGGLTTTILITLTVADVIVKLGFSTQTHRVAKLRTAEDVRAGDDVHPESIWISSVKQSDAGLPREVYLAEGAAVHDRRTKPPTSAAVASPEAPLPPDSTPLDGGY
>UFS59725.1 bacteriorhodopsin [Subtercola sp. AK-R2A1-2]
MAPWQAPLTDAEHQLVFYFLTVATLALFAGFVRSVITQSEVGSRFRPAVVARLSITAVATLTYLFLLLTFATAYTKTPGGFAPTDGAQSLWSLRYMEWSVSVPLLTFELLAVCTLIGVAARRAQFLAGASAFAMIFCGFLGAIVINGGIDTATLLIWGGISCVFWILTNVILIHAVVRSLPGVTPTAARLMRNATILLLSGWIVYPAVFVIQIFGTGGGWAATMQIALCSADVIVKLGFGTLIQRVAKLRTAEDVRAGDDVHAESIWISSVKQSDAGQPLEVHLAEGAHVHPRQARPPMSAAVASTQPYVAPDDIVNRDAEDDIPGL
>UPI001F53F7F2 status=active
MISAPWEASLTQAEHSLIFYFLALTGSALLFGLARTWLTRGEVGPRYRTAVVARSGIMLVATLSYVFMVLAFTSGYDHVGSLWVPNSEAIMTIAPRYVEWSIAVPLLSIELLSVATLSGVSARRTRLAAVAGAFLMIFTGFLGAVVIGDGRSVGSLIIWGAISTVFWIITAVILIRAIRHSLPQLTPEAASLLKTATIFLMSGWAVYPLAYLIQILFAGGPWTTSIHIILCTADIVVKLGFCGLIHRVAKLRTAEDVRAGVDIHTEAIWISSVKQSDAGIPTVVYLPEGETIHQRRPKPSDSNAAASSSARQWTDDFPPTDL
